# Supplementary material for: Functional Therapeutic Target Validation Using Pediatric Zebrafish Xenograft Models
Source: Cancers (Basel). 2022 Feb 8;14(3):849. doi: 10.3390/cancers14030849 (PMC8834194; doi:10.3390/cancers14030849)
Supplement: Supplementary file 1 [file cancers-14-00849-s001.zip]

Archive with 1 entries (1 files):
- Supplementary Information_revised_2_corrected.pdf
